# Supplementary material for: Subcritical Water Extraction and Hydrolysis of Cod (Gadus morhua) Frames to Produce Bioactive Protein Extracts
Source: Foods. 2021 May 28;10(6):1222. doi: 10.3390/foods10061222 (PMC8228765; doi:10.3390/foods10061222)
Supplement: Supplementary file 1 [file foods-10-01222-s001.zip]

Archive with 1 entries (1 files):
- foods-1227616-supplementary.pdf
